# Supplementary material for: Forced Fusion in Multisensory Heading Estimation
Source: PLoS One. 2015 May 4;10(5):e0127104. doi: 10.1371/journal.pone.0127104 (PMC4418840; doi:10.1371/journal.pone.0127104)
Supplement: S1 Dataset — Structure array containing a matrix field ‘dataset’ with the data gathered in the experiment, and a cell field ‘headers’ specifying matrix column content. The dataset contains data for the nine participants whose results are described in the manuscript (numbered 1–9). Data for two of the excluded participants are included under participant number ‘91’ and ‘92’. Data of the final participant was discarded after the experiment. (ZIP) [file pone.0127104.s005.zip]

Archive with 1 entries (1 files):
- CausalInferenceData.mat
